# Supplementary material for: Monitoring of benthic eukaryotic communities in two tropical coastal lagoons through eDNA metabarcoding: a spatial and temporal approximation
Source: Sci Rep. 2022 Jun 16;12:10089. doi: 10.1038/s41598-022-13653-9 (PMC9203746; doi:10.1038/s41598-022-13653-9)
Supplement: Supplementary file 1 — Supplementary Information 1. [file 41598_2022_13653_MOESM1_ESM.xlsx]

## Sheet: Lagoon
PERMDISP
Distance-based test for homogeneity of multivariate dispersions
Resemblance worksheet
Name: Resem1
Data type: Similarity
Selection: All
Transform: Presence/absence
Resemblance: S7 Jaccard
Group factor: Lagoon System
Number of permutations: 999
Number of groups: 2
Number of samples: 33
DEVIATIONS FROM CENTROID
F: 1.5576 df1: 1 df2: 31
P(perm): 0.249
PAIRWISE COMPARISONS
Groups	t	P(perm)
(Corralero,Chacahua)	1.2481	0.26
MEANS AND STANDARD ERRORS
Group	Size	Average	SE
Corralero	17	58.762	1.2428
Chacahua	16	60.792	1.0323
Sample	Group	Distance
C1D	Corralero	65.993
2CD	Corralero	52.699
3C D	Corralero	52.22
4CD	Corralero	58.255
5CD	Corralero	55.972
6CD	Corralero	54.995
7CD	Corralero	52.835
8CD	Corralero	53.17
9CD	Corralero	60.598
4CR	Corralero	57.663
2CR	Corralero	60.439
9CR	Corralero	58.074
1CR	Corralero	70.677
8CR	Corralero	59.41
7CR	Corralero	61.361
6CR	Corralero	59.333
5CR	Corralero	65.266
2CHD	Chacahua	65.042
5CHD	Chacahua	62.785
9 CHD	Chacahua	57.62
3CHD	Chacahua	60.39
8CHD	Chacahua	59.326
7CHD	Chacahua	56.703
4CHD	Chacahua	62.471
1CHR	Chacahua	68.17
2CHR	Chacahua	65.254
4CHR	Chacahua	58.623
5CHR	Chacahua	64.548
6CHR	Chacahua	61.187
9CHR	Chacahua	59.078
3CHR	Chacahua	63.695
7CHR	Chacahua	54.861
8CHR	Chacahua	52.922

## Sheet: Season
PERMDISP
Distance-based test for homogeneity of multivariate dispersions
Resemblance worksheet
Name: Resem1
Data type: Similarity
Selection: All
Transform: Presence/absence
Resemblance: S7 Jaccard
Group factor: Season
Number of permutations: 999
Number of groups: 2
Number of samples: 33
DEVIATIONS FROM CENTROID
F: 1.7573 df1: 1 df2: 31
P(perm): 0.21
MEANS AND STANDARD ERRORS
Group	Size	Average	SE
Dry	16	60.146	1.0469
Rainy	17	61.976	0.90732

## Sheet: Lagoon x Region
PERMDISP
Distance-based test for homogeneity of multivariate dispersions
Resemblance worksheet
Name: Resem1
Data type: Similarity
Selection: All
Transform: Presence/absence
Resemblance: S7 Jaccard
Group factor: Region
Number of permutations: 999
Number of groups: 6
Number of samples: 33
DEVIATIONS FROM CENTROID
F: 3.852 df1: 5 df2: 27
P(perm): 0.075
PAIRWISE COMPARISONS
Groups	t	P(perm)
(C-N,C-M)	1.3467	0.443
(C-N,C-F)	0.85693	0.505
(C-N,CH-N)	0.81227	0.557
(C-N,CH-M)	0.24488	0.853
(C-N,CH-F)	3.1323	0.037
(C-M,C-F)	1.1721	0.442
(C-M,CH-N)	0.53098	0.655
(C-M,CH-M)	1.8406	0.136
(C-M,CH-F)	1.6476	0.348
(C-F,CH-N)	0.23011	0.838
(C-F,CH-M)	1.2522	0.168
(C-F,CH-F)	3.0834	0.046
(CH-N,CH-M)	0.78614	0.498
(CH-N,CH-F)	2.1531	0.137
(CH-M,CH-F)	3.3631	0.042
MEANS AND STANDARD ERRORS
Group	Size	Average	SE
C-N	7	56.159	2.1122
C-M	4	51.808	2.0775
C-F	6	54.086	0.83111
CH-N	5	53.545	2.3951
CH-M	5	55.52	0.75753
CH-F	6	46.039	2.4738
Sample	Group	Distance
C1D	C-N	60.465
2CD	C-N	51.783
3C D	C-N	50.021
4CD	C-N	53.859
4CR	C-N	53.179
2CR	C-N	57.916
1CR	C-N	65.893
5CD	C-M	52.836
6CD	C-M	45.671
6CR	C-M	54.286
5CR	C-M	54.439
7CD	C-F	52.525
8CD	C-F	51.063
9CD	C-F	55.354
9CR	C-F	54.608
8CR	C-F	54.184
7CR	C-F	56.78
2CHD	CH-N	57.513
3CHD	CH-N	49.52
1CHR	CH-N	60.517
2CHR	CH-N	52.353
3CHR	CH-N	47.823
5CHD	CH-M	53.261
4CHD	CH-M	56.526
4CHR	CH-M	54.822
5CHR	CH-M	57.714
6CHR	CH-M	55.277
9 CHD	CH-F	47.391
8CHD	CH-F	44.948
7CHD	CH-F	42.829
9CHR	CH-F	57.569
7CHR	CH-F	41.244
8CHR	CH-F	42.254

## Sheet: Lagoon x Season
PERMDISP
Distance-based test for homogeneity of multivariate dispersions
Resemblance worksheet
Name: Resem1
Data type: Similarity
Selection: All
Transform: Presence/absence
Resemblance: S7 Jaccard
Group factor: Lagoon SystemSeason
Number of permutations: 999
Number of groups: 4
Number of samples: 33
DEVIATIONS FROM CENTROID
F: 2.306 df1: 3 df2: 29
P(perm): 0.159
PAIRWISE COMPARISONS
Groups	t	P(perm)
(CorraleroDry,CorraleroRainy)	2.1611	0.085
(CorraleroDry,ChacahuaDry)	1.2567	0.296
(CorraleroDry,ChacahuaRainy)	2.262	0.064
(CorraleroRainy,ChacahuaDry)	0.67964	0.59
(CorraleroRainy,ChacahuaRainy)	0.073625	0.937
(ChacahuaDry,ChacahuaRainy)	0.74473	0.513
MEANS AND STANDARD ERRORS
Group	Size	Average	SE
CorraleroDry	9	54.08	1.8292
CorraleroRainy	8	59.072	1.3238
ChacahuaDry	7	57.49	1.9821
ChacahuaRainy	9	59.212	1.3422
Sample	Group	Distance
C1D	CorraleroDry	65.496
2CD	CorraleroDry	50.118
3C D	CorraleroDry	48.068
4CD	CorraleroDry	55.39
5CD	CorraleroDry	51.861
6CD	CorraleroDry	55.729
7CD	CorraleroDry	48.729
8CD	CorraleroDry	52.856
9CD	CorraleroDry	58.468
4CR	CorraleroRainy	55.283
2CR	CorraleroRainy	58.655
9CR	CorraleroRainy	55.626
1CR	CorraleroRainy	66.592
8CR	CorraleroRainy	57.098
7CR	CorraleroRainy	60.235
6CR	CorraleroRainy	57.366
5CR	CorraleroRainy	61.722
2CHD	ChacahuaDry	63.799
5CHD	ChacahuaDry	59.654
9 CHD	ChacahuaDry	51.5
3CHD	ChacahuaDry	62.672
8CHD	ChacahuaDry	52.644
7CHD	ChacahuaDry	52.185
4CHD	ChacahuaDry	59.972
1CHR	ChacahuaRainy	64.552
2CHR	ChacahuaRainy	62.925
4CHR	ChacahuaRainy	58.495
5CHR	ChacahuaRainy	63.04
6CHR	ChacahuaRainy	56.885
9CHR	ChacahuaRainy	55.315
3CHR	ChacahuaRainy	61.598
7CHR	ChacahuaRainy	57.417
8CHR	ChacahuaRainy	52.676

## Sheet: Season x Lagoon x Region
PERMDISP
Distance-based test for homogeneity of multivariate dispersions
Resemblance worksheet
Name: Resem1
Data type: Similarity
Selection: All
Transform: Presence/absence
Resemblance: S7 Jaccard
Group factor: SeasonRegion
Number of permutations: 999
Number of groups: 12
Number of samples: 33
DEVIATIONS FROM CENTROID
F: 5.5912 df1: 11 df2: 21
P(perm): 0.246
PAIRWISE COMPARISONS
Groups	t	P(perm)
(DryC-N,DryC-M)	2.4746	0.254
(DryC-N,DryC-F)	1.0483	0.5
(DryC-N,RainyC-N)	0.65646	0.576
(DryC-N,RainyC-F)	0.25489	0.832
(DryC-N,RainyC-M)	0.90382	0.799
(DryC-N,DryCH-N)	1.3645	0.799
(DryC-N,DryCH-M)	1.5583	0.797
(DryC-N,DryCH-F)	4.1915	0.098
(DryC-N,RainyCH-N)	0.051227	0.874
(DryC-N,RainyCH-M)	0.39184	0.791
(DryC-N,RainyCH-F)	2.5994	0.05
(DryC-M,DryC-F)	4.0138	0.107
(DryC-M,RainyC-N)	3.8576	0.081
(DryC-M,RainyC-F)	3.6796	0.113
(DryC-M,RainyC-M)	No test
(DryC-M,DryCH-N)	No test
(DryC-M,DryCH-M)	No test
(DryC-M,DryCH-F)	3.2718	0.1
(DryC-M,RainyCH-N)	4.093	0.093
(DryC-M,RainyCH-M)	2.9411	0.082
(DryC-M,RainyCH-F)	0.1707	1
(DryC-F,RainyC-N)	2.1469	0.092
(DryC-F,RainyC-F)	1.1406	0.096
(DryC-F,RainyC-M)	0.083772	0.908
(DryC-F,DryCH-N)	1.2363	0.707
(DryC-F,DryCH-M)	1.7212	0.401
(DryC-F,DryCH-F)	6.6681	0.098
(DryC-F,RainyCH-N)	1.6104	0.107
(DryC-F,RainyCH-M)	1.5502	0.099
(DryC-F,RainyCH-F)	2.1432	0.106
(RainyC-N,RainyC-F)	1.0818	0.396
(RainyC-N,RainyC-M)	1.8996	0.109
(RainyC-N,DryCH-N)	2.4738	0.096
(RainyC-N,DryCH-M)	2.7154	0.096
(RainyC-N,DryCH-F)	6.0957	0.095
(RainyC-N,RainyCH-N)	0.73393	0.47
(RainyC-N,RainyCH-M)	0.22886	0.885
(RainyC-N,RainyCH-F)	3.3055	0.094
(RainyC-F,RainyC-M)	1.1103	0.721
(RainyC-F,DryCH-N)	1.8637	0.108
(RainyC-F,DryCH-M)	2.1807	0.1
(RainyC-F,DryCH-F)	6.0795	0.106
(RainyC-F,RainyCH-N)	0.40216	0.518
(RainyC-F,RainyCH-M)	0.6963	0.377
(RainyC-F,RainyCH-F)	2.6824	0.103
(RainyC-M,DryCH-N)	No test
(RainyC-M,DryCH-M)	No test
(RainyC-M,DryCH-F)	8.8671	0.092
(RainyC-M,RainyCH-N)	1.5416	0.701
(RainyC-M,RainyCH-M)	1.3318	0.611
(RainyC-M,RainyCH-F)	1.7563	0.584
(DryCH-N,DryCH-M)	No test
(DryCH-N,DryCH-F)	7.2263	0.109
(DryCH-N,RainyCH-N)	2.2898	0.105
(DryCH-N,RainyCH-M)	1.8038	0.125
(DryCH-N,RainyCH-F)	1.2913	0.821
(DryCH-M,DryCH-F)	6.5359	0.109
(DryCH-M,RainyCH-N)	2.6046	0.1
(DryCH-M,RainyCH-M)	2.0023	0.109
(DryCH-M,RainyCH-F)	1.0957	0.801
(DryCH-F,RainyCH-N)	6.5602	0.086
(DryCH-F,RainyCH-M)	4.8165	0.099
(DryCH-F,RainyCH-F)	0.9396	0.515
(RainyCH-N,RainyCH-M)	0.39256	0.601
(RainyCH-N,RainyCH-F)	2.9763	0.111
(RainyCH-M,RainyCH-F)	2.8219	0.094
MEANS AND STANDARD ERRORS
Group	Size	Average	SE
DryC-N	4	49.769	2.5282
DryC-M	2	40.385	0
DryC-F	3	46.468	1.1741
RainyC-N	3	52.121	2.3566
RainyC-F	3	48.916	1.7959
RainyC-M	2	46.341	0
DryCH-N	2	44.595	0
DryCH-M	2	43.86	0
DryCH-F	3	36.902	0.82464
RainyCH-N	3	49.941	1.8085
RainyCH-M	3	51.271	2.8673
RainyCH-F	3	39.743	2.9099
Sample	Group	Distance
C1D	DryC-N	56.871
2CD	DryC-N	48.297
3C D	DryC-N	44.924
4CD	DryC-N	48.985
5CD	DryC-M	40.385
6CD	DryC-M	40.385
7CD	DryC-F	44.171
8CD	DryC-F	48.038
9CD	DryC-F	47.196
4CR	RainyC-N	49.175
2CR	RainyC-N	50.407
1CR	RainyC-N	56.78
9CR	RainyC-F	46.686
8CR	RainyC-F	47.592
7CR	RainyC-F	52.469
6CR	RainyC-M	46.341
5CR	RainyC-M	46.341
2CHD	DryCH-N	44.595
3CHD	DryCH-N	44.595
5CHD	DryCH-M	43.86
4CHD	DryCH-M	43.86
9 CHD	DryCH-F	37.973
8CHD	DryCH-F	35.28
7CHD	DryCH-F	37.451
1CHR	RainyCH-N	53.553
2CHR	RainyCH-N	48.298
3CHR	RainyCH-N	47.971
4CHR	RainyCH-M	51.37
5CHR	RainyCH-M	56.188
6CHR	RainyCH-M	46.257
9CHR	RainyCH-F	44.248
7CHR	RainyCH-F	40.682
8CHR	RainyCH-F	34.3
