# Supplementary material for: Monitoring of benthic eukaryotic communities in two tropical coastal lagoons through eDNA metabarcoding: a spatial and temporal approximation
Source: Sci Rep. 2022 Jun 16;12:10089. doi: 10.1038/s41598-022-13653-9 (PMC9203746; doi:10.1038/s41598-022-13653-9)
Supplement: Supplementary file 2 — Supplementary Information 2. [file 41598_2022_13653_MOESM2_ESM.xlsx]

## Sheet: Season
PERMDISP
Distance-based test for homogeneity of multivariate dispersions
Resemblance worksheet
Name: Resem1
Data type: Similarity
Selection: All
Transform: Presence/absence
Resemblance: S7 Jaccard
Group factor: Season
Number of permutations: 999
Number of groups: 2
Number of samples: 36
DEVIATIONS FROM CENTROID
F: 7.2454 df1: 1 df2: 34
P(perm): 0.017
PAIRWISE COMPARISONS
Groups	t	P(perm)
(Dry,Rainy)	2.6917	0.027
MEANS AND STANDARD ERRORS
Group	Size	Average	SE
Dry	17	57.287	0.58138
Rainy	19	60.711	1.0838

## Sheet: Lagoon
PERMDISP
Distance-based test for homogeneity of multivariate dispersions
Resemblance worksheet
Name: Resem1
Data type: Similarity
Selection: All
Transform: Presence/absence
Resemblance: S7 Jaccard
Group factor: Lagoon system
Number of permutations: 999
Number of groups: 2
Number of samples: 36
DEVIATIONS FROM CENTROID
F: 0.0044271 df1: 1 df2: 34
P(perm): 0.957
PAIRWISE COMPARISONS
Groups	t	P(perm)
(Corralero,Chacahua)	0.066537	0.95
MEANS AND STANDARD ERRORS
Group	Size	Average	SE
Corralero	15	57.925	1.2187
Chacahua	21	57.8	1.3334

## Sheet:  Lagoon x Region
PERMDISP
Distance-based test for homogeneity of multivariate dispersions
Resemblance worksheet
Name: Resem1
Data type: Similarity
Selection: All
Transform: Presence/absence
Resemblance: S7 Jaccard
Group factor: Region
Number of permutations: 999
Number of groups: 6
Number of samples: 36
DEVIATIONS FROM CENTROID
F: 3.7468 df1: 5 df2: 30
P(perm): 0.22
PAIRWISE COMPARISONS
Groups	t	P(perm)
(C-N,C-M)	2.3462	0.117
(C-N,C-F)	1.4255	0.439
(C-N,CH-N)	0.12063	0.91
(C-N,CH-M)	1.3952	0.269
(C-N,CH-F)	2.5512	0.028
(C-M,C-F)	2.2374	0.029
(C-M,CH-N)	2.9141	0.018
(C-M,CH-M)	3.856	0.006
(C-M,CH-F)	1.5349	0.893
(C-F,CH-N)	1.7708	0.177
(C-F,CH-M)	0.75931	0.755
(C-F,CH-F)	0.55492	0.992
(CH-N,CH-M)	1.7869	0.146
(CH-N,CH-F)	3.0024	0.04
(CH-M,CH-F)	1.5432	0.465
MEANS AND STANDARD ERRORS
Group	Size	Average	SE
C-N	7	55.476	2.2819
C-M	4	48.198	0.38063
C-F	4	50.914	1.1527
CH-N	5	55.879	2.3057
CH-M	6	51.891	0.72749
CH-F	10	50.129	0.7642

## Sheet: Lagoon x Season 
PERMDISP
Distance-based test for homogeneity of multivariate dispersions
Resemblance worksheet
Name: Resem1
Data type: Similarity
Selection: All
Transform: Presence/absence
Resemblance: S7 Jaccard
Group factor: SeasonLagoon system
Number of permutations: 999
Number of groups: 4
Number of samples: 36
DEVIATIONS FROM CENTROID
F: 2.2881 df1: 3 df2: 32
P(perm): 0.217
PAIRWISE COMPARISONS
Groups	t	P(perm)
(DryCorralero,RainyCorralero)	3.9708	0.001
(DryCorralero,DryChacahua)	1.7929	0.183
(DryCorralero,RainyChacahua)	1.7255	0.265
(RainyCorralero,DryChacahua)	1.7002	0.173
(RainyCorralero,RainyChacahua)	0.54635	0.654
(DryChacahua,RainyChacahua)	0.64719	0.591
MEANS AND STANDARD ERRORS
Group	Size	Average	SE
DryCorralero	7	51.003	1.0239
RainyCorralero	8	58.1	1.4077
DryChacahua	10	54.554	1.4842
RainyChacahua	11	56.422	2.3952

## Sheet: Season x Lagoon x Region
PERMDISP
Distance-based test for homogeneity of multivariate dispersions
Resemblance worksheet
Name: Resem1
Data type: Similarity
Selection: All
Transform: Presence/absence
Resemblance: S7 Jaccard
Group factor: SeasonLagoon systemR
Number of permutations: 999
Number of groups: 12
Number of samples: 36
DEVIATIONS FROM CENTROID
F: 13.047 df1: 11 df2: 24
P(perm): 0.014
PAIRWISE COMPARISONS
Groups	t	P(perm)
(DryCorraleroN,DryCorraleroM)	4.5373	0.108
(DryCorraleroN,DryCorraleroF)	5.7929	0.118
(DryCorraleroN,RainyCorraleroN)	5.8319	0.06
(DryCorraleroN,RainyCorraleroM)	1.8109	0.716
(DryCorraleroN,RainyCorraleroF)	1.2822	0.702
(DryCorraleroN,DryChacahuaN)	6.3011	0.095
(DryCorraleroN,DryChacahuaM)	1.8441	0.118
(DryCorraleroN,DryChacahuaF)	1.5929	0.443
(DryCorraleroN,RainyChacahuaN)	19.309	0.102
(DryCorraleroN,RainyChacahuaM)	3.6085	0.1
(DryCorraleroN,RainyChacahuaF)	2.2953	0.177
(DryCorraleroM,DryCorraleroF)	No test
(DryCorraleroM,RainyCorraleroN)	5.5106	0.06
(DryCorraleroM,RainyCorraleroM)	No test
(DryCorraleroM,RainyCorraleroF)	No test
(DryCorraleroM,DryChacahuaN)	No test
(DryCorraleroM,DryChacahuaM)	2.1661	0.096
(DryCorraleroM,DryChacahuaF)	2.2988	0.959
(DryCorraleroM,RainyChacahuaN)	22.856	0.093
(DryCorraleroM,RainyChacahuaM)	5.2924	0.119
(DryCorraleroM,RainyChacahuaF)	2.9314	0.582
(DryCorraleroF,RainyCorraleroN)	5.7473	0.081
(DryCorraleroF,RainyCorraleroM)	No test
(DryCorraleroF,RainyCorraleroF)	No test
(DryCorraleroF,DryChacahuaN)	No test
(DryCorraleroF,DryChacahuaM)	2.3653	0.111
(DryCorraleroF,DryChacahuaF)	2.5793	0.867
(DryCorraleroF,RainyChacahuaN)	23.867	0.104
(DryCorraleroF,RainyChacahuaM)	5.8981	0.098
(DryCorraleroF,RainyChacahuaF)	3.2294	0.18
(RainyCorraleroN,RainyCorraleroM)	4.9966	0.055
(RainyCorraleroN,RainyCorraleroF)	4.8969	0.07
(RainyCorraleroN,DryChacahuaN)	5.8432	0.063
(RainyCorraleroN,DryChacahuaM)	2.663	0.048
(RainyCorraleroN,DryChacahuaF)	4.3623	0.012
(RainyCorraleroN,RainyChacahuaN)	0.19785	0.787
(RainyCorraleroN,RainyChacahuaM)	4.1549	0.027
(RainyCorraleroN,RainyChacahuaF)	3.9995	0.005
(RainyCorraleroM,RainyCorraleroF)	No test
(RainyCorraleroM,DryChacahuaN)	No test
(RainyCorraleroM,DryChacahuaM)	1.7336	0.087
(RainyCorraleroM,DryChacahuaF)	1.6897	0.953
(RainyCorraleroM,RainyChacahuaN)	20.661	0.106
(RainyCorraleroM,RainyChacahuaM)	3.9771	0.114
(RainyCorraleroM,RainyChacahuaF)	2.2845	0.869
(RainyCorraleroF,DryChacahuaN)	No test
(RainyCorraleroF,DryChacahuaM)	1.6497	0.302
(RainyCorraleroF,DryChacahuaF)	1.5716	0.953
(RainyCorraleroF,RainyChacahuaN)	20.235	0.091
(RainyCorraleroF,RainyChacahuaM)	3.722	0.102
(RainyCorraleroF,RainyChacahuaF)	2.159	0.915
(DryChacahuaN,DryChacahuaM)	2.4459	0.112
(DryChacahuaN,DryChacahuaF)	2.6928	0.608
(DryChacahuaN,RainyChacahuaN)	24.277	0.112
(DryChacahuaN,RainyChacahuaM)	6.1433	0.09
(DryChacahuaN,RainyChacahuaF)	3.35	0.159
(DryChacahuaM,DryChacahuaF)	0.6672	0.71
(DryChacahuaM,RainyChacahuaN)	2.9595	0.111
(DryChacahuaM,RainyChacahuaM)	0.5223	0.608
(DryChacahuaM,RainyChacahuaF)	0.26572	0.948
(DryChacahuaF,RainyChacahuaN)	4.9774	0.02
(DryChacahuaF,RainyChacahuaM)	0.18121	0.918
(DryChacahuaF,RainyChacahuaF)	0.56167	0.586
(RainyChacahuaN,RainyChacahuaM)	9.3036	0.103
(RainyChacahuaN,RainyChacahuaF)	4.6728	0.016
(RainyChacahuaM,RainyChacahuaF)	0.3889	0.899
MEANS AND STANDARD ERRORS
Group	Size	Average	SE
DryCorraleroN	3	41.363	0.42239
DryCorraleroM	2	38.889	0
DryCorraleroF	2	38.204	0
RainyCorraleroN	4	54.826	1.9281
RainyCorraleroM	2	40.376	0
RainyCorraleroF	2	40.664	0
DryChacahuaN	2	37.927	0
DryChacahuaM	3	46.335	2.6627
DryChacahuaF	5	44.5	1.4587
RainyChacahuaN	3	54.367	0.52454
RainyChacahuaM	3	44.871	0.87554
RainyChacahuaF	5	45.625	1.3733
