# Supplementary material for: Monitoring of benthic eukaryotic communities in two tropical coastal lagoons through eDNA metabarcoding: a spatial and temporal approximation
Source: Sci Rep. 2022 Jun 16;12:10089. doi: 10.1038/s41598-022-13653-9 (PMC9203746; doi:10.1038/s41598-022-13653-9)
Supplement: Supplementary file 3 — Supplementary Information 3. [file 41598_2022_13653_MOESM3_ESM.xlsx]

## Sheet: Global PERMANOVA
PERMANOVA
Permutational MANOVA
Resemblance worksheet
Name: Resem1
Data type: Similarity
Selection: All
Transform: Presence/absence
Resemblance: S7 Jaccard
Sums of squares type: Type III (partial)
Fixed effects sum to zero for mixed terms
Permutation method: Permutation of residuals under a reduced model
Number of permutations: 999
Factors
Name	Abbrev.	Type	Levels
Season	Se	Fixed	2
Lagoon System	La	Fixed	2
Region	Re	Random	6
PERMANOVA table of results
						Unique
Source	df	SS	MS	Pseudo-F	P(perm)	perms
Se	1	4592.9	4592.9	1.4009	0.253	999
La	1	9598.1	9598.1	1.5569	0.086	340
Re(La)	4	24858	6214.5	1.824	0.001	998
SexLa	1	3947.1	3947.1	1.2039	0.388	999
SexRe(La)	4	13105	3276.2	0.96157	0.642	996
Res	21	71549	3407.1
Total	32	128470
Details of the expected mean squares (EMS) for the model
Source	EMS
Se	1*V(Res) + 2.6182*V(SexRe(La)) + 15.709*S(Se)
La	1*V(Res) + 5.2364*V(Re(La)) + 15.709*S(La)
Re(La)	1*V(Res) + 5.3304*V(Re(La))
SexLa	1*V(Res) + 2.6182*V(SexRe(La)) + 7.8545*S(SexLa)
SexRe(La)	1*V(Res) + 2.6652*V(SexRe(La))
Res	1*V(Res)
Construction of Pseudo-F ratio(s) from mean squares
Source	Numerator	Denominator	Num.df	Den.df
Se	1*Se	0.98236*SexRe(La) + 0.017637*Res	1	4.15
La	1*La	0.98236*Re(La) + 0.017637*Res	1	4.08
Re(La)	1*Re(La)	1*Res	4	21
SexLa	1*SexLa	0.98236*SexRe(La) + 0.017637*Res	1	4.15
SexRe(La)	1*SexRe(La)	1*Res	4	21
Estimates of components of variation
Source	Estimate	Sq.root
S(Se)	83.673	9.1473
S(La)	218.54	14.783
V(Re(La))	526.68	22.95
S(SexLa)	85.127	9.2264
V(SexRe(La))	-49.126	-7.009
V(Res)	3407.1	58.37

## Sheet: Lagoon x Season 
PERMANOVA
Permutational MANOVA
Resemblance worksheet
Name: Resem1
Data type: Similarity
Selection: All
Transform: Presence/absence
Resemblance: S7 Jaccard
Sums of squares type: Type III (partial)
Fixed effects sum to zero for mixed terms
Permutation method: Permutation of residuals under a reduced model
Number of permutations: 999
Factors
Name	Abbrev.	Type	Levels
Season	Se	Fixed	2
Lagoon System	La	Fixed	2
Region	Re	Random	6
PAIR-WISE TESTS
Term 'SexLa' for pairs of levels of factor 'Season'
Within level 'Corralero' of factor 'Lagoon System'
			Unique
Groups	t	P(perm)	perms	P(MC)
Dry, Rainy	1.1488	0.339	317	0.274
Denominators
Groups	Denominator	Den.df
Dry, Rainy	0.97119*SexRe(La) + 0.028807*Res	2.13
Average Similarity between/within groups
	Dry	Rainy
Dry	18.823
Rainy	13.446	10.67
Within level 'Chacahua' of factor 'Lagoon System'
			Unique
Groups	t	P(perm)	perms	P(MC)
Dry, Rainy	1.1336	0.347	179	0.3
Denominators
Groups	Denominator	Den.df
Dry, Rainy	0.9949*SexRe(La) + 0.005102*Res	2.02
Average Similarity between/within groups
	Dry	Rainy
Dry	12.46
Rainy	11.196	11.36

## Sheet: Lagoon x Region
PERMANOVA
Permutational MANOVA
Resemblance worksheet
Name: Resem1
Data type: Similarity
Selection: All
Transform: Presence/absence
Resemblance: S7 Jaccard
Sums of squares type: Type III (partial)
Fixed effects sum to zero for mixed terms
Permutation method: Permutation of residuals under a reduced model
Number of permutations: 999
Factors
Name	Abbrev.	Type	Levels
Season	Se	Fixed	2
Lagoon System	La	Fixed	2
Region	Re	Random	6
PAIR-WISE TESTS
Term 'Re(La)'
Within level 'Corralero' of factor 'Lagoon System'
			Unique
Groups	t	P(perm)	perms	P(MC)
C-N, C-M	1.1443	0.135	982	0.274
C-N, C-F	1.1197	0.155	996	0.285
C-M, C-F	0.9889	0.593	916	0.457
Denominators
Groups	Denominator	Den.df
C-N, C-M	1*Res	7
C-N, C-F	1*Res	9
C-M, C-F	1*Res	6
Average Similarity between/within groups
	C-N	C-M	C-F
C-N	14.156
C-M	12.08	15.349
C-F	13.935	16.148	16.269
Within level 'Chacahua' of factor 'Lagoon System'
			Unique
Groups	t	P(perm)	perms	P(MC)
CH-N, CH-M	1.2598	0.047	959	0.162
CH-N, CH-F	1.9294	0.006	986	0.008
CH-M, CH-F	1.5704	0.006	989	0.04
Denominators
Groups	Denominator	Den.df
CH-N, CH-M	1*Res	6
CH-N, CH-F	1*Res	7
CH-M, CH-F	1*Res	7
Average Similarity between/within groups
	CH-N	CH-M	CH-F
CH-N	15.362
CH-M	7.9695	12.35
CH-F	4.5213	11.109	28.712

## Sheet: Season ( Lagoon) x LagoonRegion
PERMANOVA
Permutational MANOVA
Resemblance worksheet
Name: Resem1
Data type: Similarity
Selection: All
Transform: Presence/absence
Resemblance: S7 Jaccard
Sums of squares type: Type III (partial)
Fixed effects sum to zero for mixed terms
Permutation method: Permutation of residuals under a reduced model
Number of permutations: 999
Factors
Name	Abbrev.	Type	Levels
Season	Se	Fixed	2
Lagoon SystemR	La	Fixed	6
R	R	Fixed	3
PAIR-WISE TESTS
Term 'SexLa' for pairs of levels of factor 'Lagoon SystemR'
Within level 'Dry' of factor 'Season'
			Unique
Groups	t	P(perm)	perms
CorraleroN, CorraleroM	No test, df = 0
CorraleroN, CorraleroF	No test, df = 0
CorraleroN, ChacahuaN	1.1149	0.145	15
CorraleroN, ChacahuaM	No test, df = 0
CorraleroN, ChacahuaF	No test, df = 0
CorraleroM, CorraleroF	No test, df = 0
CorraleroM, ChacahuaN	No test, df = 0
CorraleroM, ChacahuaM	1.084	0.32	3
CorraleroM, ChacahuaF	No test, df = 0
CorraleroF, ChacahuaN	No test, df = 0
CorraleroF, ChacahuaM	No test, df = 0
CorraleroF, ChacahuaF	1.7254	0.088	10
ChacahuaN, ChacahuaM	No test, df = 0
ChacahuaN, ChacahuaF	No test, df = 0
ChacahuaM, ChacahuaF	No test, df = 0
Denominators
Groups	Denominator	Den.df
CorraleroN, CorraleroM	No test
CorraleroN, CorraleroF	No test
CorraleroN, ChacahuaN	1*Res	4
CorraleroN, ChacahuaM	No test
CorraleroN, ChacahuaF	No test
CorraleroM, CorraleroF	No test
CorraleroM, ChacahuaN	No test
CorraleroM, ChacahuaM	1*Res	2
CorraleroM, ChacahuaF	No test
CorraleroF, ChacahuaN	No test
CorraleroF, ChacahuaM	No test
CorraleroF, ChacahuaF	1*Res	4
ChacahuaN, ChacahuaM	No test
ChacahuaN, ChacahuaF	No test
ChacahuaM, ChacahuaF	No test
Average Similarity between/within groups
	CorraleroN	CorraleroM	CorraleroF	ChacahuaN	ChacahuaM	ChacahuaF
CorraleroN	18.734
CorraleroM	17.278	19.231
CorraleroF	18.408	21.387	19.512
ChacahuaN	12.098	10.755	8.0757	10.811
ChacahuaM	6.0479	12.132	7.9465	9.5358	12.281
ChacahuaF	8.3419	7.7323	6.4418	5.2441	10.117	36.084
Within level 'Rainy' of factor 'Season'
			Unique
Groups	t	P(perm)	perms
CorraleroN, CorraleroM	No test, df = 0
CorraleroN, CorraleroF	No test, df = 0
CorraleroN, ChacahuaN	1.2286	0.105	10
CorraleroN, ChacahuaM	No test, df = 0
CorraleroN, ChacahuaF	No test, df = 0
CorraleroM, CorraleroF	No test, df = 0
CorraleroM, ChacahuaN	No test, df = 0
CorraleroM, ChacahuaM	1.017	0.404	10
CorraleroM, ChacahuaF	No test, df = 0
CorraleroF, ChacahuaN	No test, df = 0
CorraleroF, ChacahuaM	No test, df = 0
CorraleroF, ChacahuaF	1.3155	0.092	10
ChacahuaN, ChacahuaM	No test, df = 0
ChacahuaN, ChacahuaF	No test, df = 0
ChacahuaM, ChacahuaF	No test, df = 0
Denominators
Groups	Denominator	Den.df
CorraleroN, CorraleroM	No test
CorraleroN, CorraleroF	No test
CorraleroN, ChacahuaN	1*Res	4
CorraleroN, ChacahuaM	No test
CorraleroN, ChacahuaF	No test
CorraleroM, CorraleroF	No test
CorraleroM, ChacahuaN	No test
CorraleroM, ChacahuaM	1*Res	3
CorraleroM, ChacahuaF	No test
CorraleroF, ChacahuaN	No test
CorraleroF, ChacahuaM	No test
CorraleroF, ChacahuaF	1*Res	4
ChacahuaN, ChacahuaM	No test
ChacahuaN, ChacahuaF	No test
ChacahuaM, ChacahuaF	No test
Average Similarity between/within groups
	CorraleroN	CorraleroM	CorraleroF	ChacahuaN	ChacahuaM	ChacahuaF
CorraleroN	9.7403
CorraleroM	10.042	7.3171
CorraleroF	9.6268	11.581	15.284
ChacahuaN	4.2647	5.3688	5.2055	13.509
ChacahuaM	9.3609	8.9656	14.19	8.1752	11.196
ChacahuaF	7.7888	6.5082	13.76	4.9465	13.702	31.143

## Sheet: Lagoon x Region x Season 
PERMANOVA
Permutational MANOVA
Resemblance worksheet
Name: Resem1
Data type: Similarity
Selection: All
Transform: Presence/absence
Resemblance: S7 Jaccard
Sums of squares type: Type III (partial)
Fixed effects sum to zero for mixed terms
Permutation method: Permutation of residuals under a reduced model
Number of permutations: 999
Factors
Name	Abbrev.	Type	Levels
Season	Se	Fixed	2
Lagoon System	La	Fixed	2
Region	Re	Random	6
Zone	Zo	Random	33
Excluded terms
SeasonxZone(Region(Lagoon System))
PAIR-WISE TESTS
Term 'SexRe(La)' for pairs of levels of factor 'Region'
Within level 'Dry' of factor 'Season'
Within level 'Corralero' of factor 'Lagoon System'
			Unique
Groups	t	P(perm)	perms
C-N, C-M	1.054	0.273	15
C-N, C-F	1.0414	0.408	35
C-M, C-F	0.94104	0.905	10
Denominators
Groups	Denominator	Den.df
C-N, C-M	1*Zo(Re(La))	4
C-N, C-F	1*Zo(Re(La))	5
C-M, C-F	1*Zo(Re(La))	3
Average Similarity between/within groups
	C-N	C-M	C-F
C-N	18.734
C-M	17.278	19.231
C-F	18.408	21.387	19.512
Within level 'Dry' of factor 'Season'
Within level 'Chacahua' of factor 'Lagoon System'
			Unique
Groups	t	P(perm)	perms
CH-N, CH-M	1.0466	0.342	3
CH-N, CH-F	1.585	0.128	10
CH-M, CH-F	1.4752	0.107	10
Denominators
Groups	Denominator	Den.df
CH-N, CH-M	1*Zo(Re(La))	2
CH-N, CH-F	1*Zo(Re(La))	3
CH-M, CH-F	1*Zo(Re(La))	3
Average Similarity between/within groups
	CH-N	CH-M	CH-F
CH-N	10.811
CH-M	9.5358	12.281
CH-F	5.2441	10.117	36.084
Within level 'Rainy' of factor 'Season'
Within level 'Corralero' of factor 'Lagoon System'
			Unique
Groups	t	P(perm)	perms
C-N, C-M	0.96614	0.799	10
C-N, C-F	1.0935	0.11	10
C-M, C-F	1.0144	0.401	10
Denominators
Groups	Denominator	Den.df
C-N, C-M	1*Zo(Re(La))	3
C-N, C-F	1*Zo(Re(La))	4
C-M, C-F	1*Zo(Re(La))	3
Average Similarity between/within groups
	C-N	C-M	C-F
C-N	9.7403
C-M	10.042	7.3171
C-F	9.6268	11.581	15.284
Within level 'Rainy' of factor 'Season'
Within level 'Chacahua' of factor 'Lagoon System'
			Unique
Groups	t	P(perm)	perms
CH-N, CH-M	1.1318	0.107	10
CH-N, CH-F	1.5532	0.106	10
CH-M, CH-F	1.232	0.101	10
Denominators
Groups	Denominator	Den.df
CH-N, CH-M	1*Zo(Re(La))	4
CH-N, CH-F	1*Zo(Re(La))	4
CH-M, CH-F	1*Zo(Re(La))	4
Average Similarity between/within groups
	CH-N	CH-M	CH-F
CH-N	13.509
CH-M	8.1752	11.196
CH-F	4.9465	13.702	31.143
