# Supplementary material for: Monitoring of benthic eukaryotic communities in two tropical coastal lagoons through eDNA metabarcoding: a spatial and temporal approximation
Source: Sci Rep. 2022 Jun 16;12:10089. doi: 10.1038/s41598-022-13653-9 (PMC9203746; doi:10.1038/s41598-022-13653-9)
Supplement: Supplementary file 4 — Supplementary Information 4. [file 41598_2022_13653_MOESM4_ESM.xlsx]

## Sheet: GLOBAL PERMANOVA
PERMANOVA
Permutational MANOVA
Resemblance worksheet
Name: Resem1
Data type: Similarity
Selection: All
Transform: Presence/absence
Resemblance: S7 Jaccard
Sums of squares type: Type III (partial)
Fixed effects sum to zero for mixed terms
Permutation method: Permutation of residuals under a reduced model
Number of permutations: 999
Factors
Name	Type	Levels
Season	Fixed	2
Lagoon system	Fixed	2
Region	Random	6
PERMANOVA table of results
						Unique
Source	df	SS	MS	Pseudo-F	P(perm)	perms
Season	1	6018.2	6018.2	1.7929	0.14	998
Lagoon system	1	8753.5	8753.5	1.5577	0.145	338
Region(Lagoon system)	4	23080	5770.1	1.8619	0.001	995
SeasonxLagoon system	1	4177	4177	1.2444	0.353	998
SeasonxRegion(Lagoon system)	4	13488	3372.1	1.0881	0.145	994
Res	24	74377	3099
Total	35	132400
Details of the expected mean squares (EMS) for the model
Source	EMS
Season	1*V(Res) + 2.6766*V(SeasonxRegion(Lagoon system)) + 16.059*S(Season)
Lagoon system	1*V(Res) + 5.3532*V(Region(Lagoon system)) + 16.059*S(Lagoon system)
Region(Lagoon system)	1*V(Res) + 5.6731*V(Region(Lagoon system))
SeasonxLagoon system	1*V(Res) + 2.6766*V(SeasonxRegion(Lagoon system)) + 8.0297*S(SeasonxLagoon system)
SeasonxRegion(Lagoon system)	1*V(Res) + 2.8365*V(SeasonxRegion(Lagoon system))
Res	1*V(Res)
Construction of Pseudo-F ratio(s) from mean squares
Source	Numerator	Denominator	Num.df	Den.df
Season	1*Season	0.94361*SeasonxRegion(Lagoon system) + 0.056392*Res	1	4.45
Lagoon system	1*Lagoon system	0.94361*Region(Lagoon system) + 0.056392*Res	1	4.26
Region(Lagoon system)	1*Region(Lagoon system)	1*Res	4	24
SeasonxLagoon system	1*SeasonxLagoon system	0.94361*SeasonxRegion(Lagoon system) + 0.056392*Res	1	4.45
SeasonxRegion(Lagoon system)	1*SeasonxRegion(Lagoon system)	1*Res	4	24
Estimates of components of variation
Source	Estimate	Sq.root
S(Season)	165.73	12.874
S(Lagoon system)	195.15	13.97
V(Region(Lagoon system))	470.83	21.699
S(SeasonxLagoon system)	102.16	10.107
V(SeasonxRegion(Lagoon system))	96.249	9.8107
V(Res)	3099	55.669

## Sheet: Lagoon x Season
PERMANOVA
Permutational MANOVA
Resemblance worksheet
Name: Resem1
Data type: Similarity
Selection: All
Transform: Presence/absence
Resemblance: S7 Jaccard
Sums of squares type: Type III (partial)
Fixed effects sum to zero for mixed terms
Permutation method: Permutation of residuals under a reduced model
Number of permutations: 999
Factors
Name	Abbrev.	Type	Levels
Season	Se	Fixed	2
Lagoon system	La	Fixed	2
Region	Re	Random	6
PAIR-WISE TESTS
Term 'SexLa' for pairs of levels of factor 'Season'
Within level 'Corralero' of factor 'Lagoon system'
			Unique
Groups	t	P(perm)	perms
Dry, Rainy	1.2473	0.327	170
Denominators
Groups	Denominator	Den.df
Dry, Rainy	0.97399*SexRe(La) + 0.026015*Res	2.11
Average Similarity between/within groups
	Dry	Rainy
Dry	22.155
Rainy	14.074	12.141
Within level 'Chacahua' of factor 'Lagoon system'
			Unique
Groups	t	P(perm)	perms
Dry, Rainy	1.2179	0.292	313
Denominators
Groups	Denominator	Den.df
Dry, Rainy	0.9603*SexRe(La) + 0.039705*Res	2.14
Average Similarity between/within groups
	Dry	Rainy
Dry	18.907
Rainy	15.181	16.149

## Sheet: Lagoon x Region
PERMANOVA
Permutational MANOVA
Resemblance worksheet
Name: Resem1
Data type: Similarity
Selection: All
Transform: Presence/absence
Resemblance: S7 Jaccard
Sums of squares type: Type III (partial)
Fixed effects sum to zero for mixed terms
Permutation method: Permutation of residuals under a reduced model
Number of permutations: 999
Factors
Name	Abbrev.	Type	Levels
Season	Se	Fixed	2
Lagoon system	La	Fixed	2
Region	Re	Random	6
PAIR-WISE TESTS
Term 'Re(La)'
Within level 'Corralero' of factor 'Lagoon system'
			Unique
Groups	t	P(perm)	perms	P(MC)
C-N, C-M	1.1605	0.099	984	0.25
C-N, C-F	1.239	0.032	977	0.157
C-M, C-F	1.1128	0.288	262	0.332
Denominators
Groups	Denominator	Den.df
C-N, C-M	1*Res	7
C-N, C-F	1*Res	7
C-M, C-F	1*Res	4
Average Similarity between/within groups
	C-N	C-M	C-F
C-N	15.173
C-M	15.24	21.373
C-F	12.161	17.359	16.91
Within level 'Chacahua' of factor 'Lagoon system'
			Unique
Groups	t	P(perm)	perms	P(MC)
CH-N, CH-M	1.2242	0.049	988	0.187
CH-N, CH-F	1.8322	0.002	998	0.001
CH-M, CH-F	1.4211	0.005	998	0.025
Denominators
Groups	Denominator	Den.df
CH-N, CH-M	1*Res	7
CH-N, CH-F	1*Res	11
CH-M, CH-F	1*Res	12
Average Similarity between/within groups
	CH-N	CH-M	CH-F
CH-N	11.602
CH-M	12.459	19.677
CH-F	7.6463	18.356	25.339

## Sheet: Lagoon x Region x Season
PERMANOVA
Permutational MANOVA
Resemblance worksheet
Name: Resem1
Data type: Similarity
Selection: All
Transform: Presence/absence
Resemblance: S7 Jaccard
Sums of squares type: Type III (partial)
Fixed effects sum to zero for mixed terms
Permutation method: Permutation of residuals under a reduced model
Number of permutations: 999
Factors
Name	Abbrev.	Type	Levels
Season	Se	Fixed	2
Lagoon system	La	Fixed	2
Region	Re	Random	6
PAIR-WISE TESTS
Term 'SexRe(La)' for pairs of levels of factor 'Region'
Within level 'Dry' of factor 'Season'
Within level 'Corralero' of factor 'Lagoon system'
			Unique
Groups	t	P(perm)	perms
C-N, C-M	1.1327	0.1	10
C-N, C-F	1.2664	0.101	10
C-M, C-F	0.9732	0.681	3
Denominators
Groups	Denominator	Den.df
C-N, C-M	1*Res	3
C-N, C-F	1*Res	3
C-M, C-F	1*Res	2
Average Similarity between/within groups
	C-N	C-M	C-F
C-N	28.357
C-M	21.899	22.222
C-F	17.819	24.014	23.592
Within level 'Dry' of factor 'Season'
Within level 'Chacahua' of factor 'Lagoon system'
			Unique
Groups	t	P(perm)	perms
CH-N, CH-M	1.1185	0.105	10
CH-N, CH-F	1.6704	0.049	21
CH-M, CH-F	1.299	0.034	56
Denominators
Groups	Denominator	Den.df
CH-N, CH-M	1*Res	3
CH-N, CH-F	1*Res	5
CH-M, CH-F	1*Res	6
Average Similarity between/within groups
	CH-N	CH-M	CH-F
CH-N	24.146
CH-M	17.584	19.778
CH-F	8.1851	18.922	29.613
Within level 'Rainy' of factor 'Season'
Within level 'Corralero' of factor 'Lagoon system'
			Unique
Groups	t	P(perm)	perms
C-N, C-M	1.0368	0.42	15
C-N, C-F	1.0939	0.137	15
C-M, C-F	1.0872	0.313	3
Denominators
Groups	Denominator	Den.df
C-N, C-M	1*Res	4
C-N, C-F	1*Res	4
C-M, C-F	1*Res	2
Average Similarity between/within groups
	C-N	C-M	C-F
C-N	10.468
C-M	12.215	19.249
C-F	9.9653	15.442	18.672
Within level 'Rainy' of factor 'Season'
Within level 'Chacahua' of factor 'Lagoon system'
			Unique
Groups	t	P(perm)	perms
CH-N, CH-M	1.1061	0.204	10
CH-N, CH-F	1.4277	0.019	56
CH-M, CH-F	1.2311	0.034	56
Denominators
Groups	Denominator	Den.df
CH-N, CH-M	1*Res	4
CH-N, CH-F	1*Res	6
CH-M, CH-F	1*Res	6
Average Similarity between/within groups
	CH-N	CH-M	CH-F
CH-N	5.8345
CH-M	10.905	22.281
CH-F	7.9258	20.564	27.835

## Sheet: Season ( Lagoon) x LagoonRegion
PERMANOVA
Permutational MANOVA
Resemblance worksheet
Name: Resem1
Data type: Similarity
Selection: All
Transform: Presence/absence
Resemblance: S7 Jaccard
Sums of squares type: Type III (partial)
Fixed effects sum to zero for mixed terms
Permutation method: Permutation of residuals under a reduced model
Number of permutations: 999
Factors
Name	Abbrev.	Type	Levels
Season	Se	Fixed	2
Lagoon systemR2	La	Fixed	6
R	R	Fixed	3
PAIR-WISE TESTS
Term 'SexLa' for pairs of levels of factor 'Lagoon systemR2'
Within level 'Dry' of factor 'Season'
			Unique
Groups	t	P(perm)	perms
CorraleroN, CorraleroM	No test, df = 0
CorraleroN, CorraleroF	No test, df = 0
CorraleroN, ChacahuaN	1.1491	0.085	10
CorraleroN, ChacahuaM	No test, df = 0
CorraleroN, ChacahuaF	No test, df = 0
CorraleroM, CorraleroF	No test, df = 0
CorraleroM, ChacahuaN	No test, df = 0
CorraleroM, ChacahuaM	1.1218	0.097	10
CorraleroM, ChacahuaF	No test, df = 0
CorraleroF, ChacahuaN	No test, df = 0
CorraleroF, ChacahuaM	No test, df = 0
CorraleroF, ChacahuaF	1.6531	0.048	21
ChacahuaN, ChacahuaM	No test, df = 0
ChacahuaN, ChacahuaF	No test, df = 0
ChacahuaM, ChacahuaF	No test, df = 0
Denominators
Groups	Denominator	Den.df
CorraleroN, CorraleroM	No test
CorraleroN, CorraleroF	No test
CorraleroN, ChacahuaN	1*Res	3
CorraleroN, ChacahuaM	No test
CorraleroN, ChacahuaF	No test
CorraleroM, CorraleroF	No test
CorraleroM, ChacahuaN	No test
CorraleroM, ChacahuaM	1*Res	3
CorraleroM, ChacahuaF	No test
CorraleroF, ChacahuaN	No test
CorraleroF, ChacahuaM	No test
CorraleroF, ChacahuaF	1*Res	5
ChacahuaN, ChacahuaM	No test
ChacahuaN, ChacahuaF	No test
ChacahuaM, ChacahuaF	No test
Average Similarity between/within groups
	CorraleroN	CorraleroM	CorraleroF	ChacahuaN	ChacahuaM	ChacahuaF
CorraleroN	28.357
CorraleroM	21.899	22.222
CorraleroF	17.819	24.014	23.592
ChacahuaN	22.101	19.046	14.364	24.146
ChacahuaM	18.178	16.55	14.302	17.584	19.778
ChacahuaF	11.85	8.5848	8.5226	8.1851	18.922	29.613
Within level 'Rainy' of factor 'Season'
			Unique
Groups	t	P(perm)	perms
CorraleroN, CorraleroM	No test, df = 0
CorraleroN, CorraleroF	No test, df = 0
CorraleroN, ChacahuaN	0.9898	0.464	35
CorraleroN, ChacahuaM	No test, df = 0
CorraleroN, ChacahuaF	No test, df = 0
CorraleroM, CorraleroF	No test, df = 0
CorraleroM, ChacahuaN	No test, df = 0
CorraleroM, ChacahuaM	1.2472	0.084	10
CorraleroM, ChacahuaF	No test, df = 0
CorraleroF, ChacahuaN	No test, df = 0
CorraleroF, ChacahuaM	No test, df = 0
CorraleroF, ChacahuaF	1.5022	0.041	21
ChacahuaN, ChacahuaM	No test, df = 0
ChacahuaN, ChacahuaF	No test, df = 0
ChacahuaM, ChacahuaF	No test, df = 0
Denominators
Groups	Denominator	Den.df
CorraleroN, CorraleroM	No test
CorraleroN, CorraleroF	No test
CorraleroN, ChacahuaN	1*Res	5
CorraleroN, ChacahuaM	No test
CorraleroN, ChacahuaF	No test
CorraleroM, CorraleroF	No test
CorraleroM, ChacahuaN	No test
CorraleroM, ChacahuaM	1*Res	3
CorraleroM, ChacahuaF	No test
CorraleroF, ChacahuaN	No test
CorraleroF, ChacahuaM	No test
CorraleroF, ChacahuaF	1*Res	5
ChacahuaN, ChacahuaM	No test
ChacahuaN, ChacahuaF	No test
ChacahuaM, ChacahuaF	No test
Average Similarity between/within groups
	CorraleroN	CorraleroM	CorraleroF	ChacahuaN	ChacahuaM	ChacahuaF
CorraleroN	10.468
CorraleroM	12.215	19.249
CorraleroF	9.9653	15.442	18.672
ChacahuaN	8.678	9.6162	8.7406	5.8345
ChacahuaM	9.0489	12.474	13.773	10.905	22.281
ChacahuaF	6.6561	8.299	10.077	7.9258	20.564	27.835
