# Supplementary material for: Monitoring of benthic eukaryotic communities in two tropical coastal lagoons through eDNA metabarcoding: a spatial and temporal approximation
Source: Sci Rep. 2022 Jun 16;12:10089. doi: 10.1038/s41598-022-13653-9 (PMC9203746; doi:10.1038/s41598-022-13653-9)
Supplement: Supplementary file 6 — Supplementary Information 6. [file 41598_2022_13653_MOESM6_ESM.xlsx]

## Sheet: New reports
Table S3.	New Reports. Results of NCBI BLAST for potential new records in the region.
Metazoan
OTU ID	Description	Max. Score	Total Score	Query Cover	E. Value	Percentage. Ident	Accession	Sequence	Reads number
OTU_146	Amphibalanus eburneus isolate ES_ebur01 cytochrome oxidase subunit I (COI) gene, partial cds; mitochondrial	555	555	1	7e-154	1	MK240317.	>OTU_146 TTTGTCAAGAAATATTGCACATTCTGGTGCTTCTGTAGATCTCTCAATTTTCTCGCTTCACCTAGCCGGAGCATCTTCAA TTTTAGGAGCAATTAATTTTATATCAACAGTTATTAATATACGATCTGAAACTTTAACTTTTGATCGTCTACCTTTATTT GTTTGAAGAGTCTTTATTACTGTAATTCTACTCCTTTTATCATTACCTGTATTAGCAGGTGCTATTACTATATTATTAAC CGACCGAAATTTAAATACTTCTTTCTTTGATCCCACAGGAGGTGGAGATCCAATTTTATA	71
OTU_199	Macrothrix sp. HE-364 cytochrome oxidase subunit 1 (COI) gene, partial cds; mitochondrial	551	551	1	9e-153	0.9967	KC617066.1	>OTU_199 GTTAAGTAATTTGTCAGGCCATCCTGGTGCTGCCGTTGATATGGCAATATTTAGCCTGCACCTTGCAGGTATGTCCTCTA TCTTAGGGGCAATCAATATGATTGTAACTATATTTAACATGCGTGCTCCCGGAATGGGAATGTTCAAATTACCTTTATTT GTTTGGTCTATACTTATTACTGCATTTCTGCTTATATTAGCTCTACCGGTACTAGCCGGAGCAATTACTATGCTACTTAC TGACAGAAATTTTGGTACACACTTTTTTAAACCCGACGGGGGCGGAGACCCTGTTCTATT	37
OTU_1120	Calanus propinquus isolate CAPR3 cytochrome c oxidase subunit 1 (cox1) gene, partial cds; mitochondrial	538	538	1	7e-149	0.99	KC754433.1	>OTU_1120 ACTATCAAGTAATATTGCCCATGCTGGAGCATCTGTAGACTTTGCTATTTTCTCCCTACATCTTGCCGGCGTAAGATCTA TTTTGGGGGCAGTTAATTTTATTAGGACACTGGGCAACTTACGAGTATTCGGAATATTAATGGACCGAATACCTTTATTT GCCTGAGCCGTTTTAATTACTGCCGTTTTATTACTATTATCTCTCCCCGTATTAGCTGGGGCTATTACTATACTATTAGC TGACCGTAATCTTAATACGTCGTTCTACGACGTAGGTGGAGGAGGAGATCCTATTTTATA	6
Microeukaryotic
OTU ID	Description	Max. Score	Total Score	Query Cover	E. Value	Percentage. Ident	Accession	Sequence	Reads number
OTU_412	Alexandrium leei Al_KOCHI genes for 18S rRNA, ITS1, 5.8S rRNA, ITS2, 28S rRNA, partial and complete sequence	684	684	1	0	1	LC474142.1	>OTU_412 CAATAGCGTATATTAAAGTTGTTGCGGTTAAAAAGCTCGTAGTTGGGATTCTGCTTTGGGTGGCTGGTCTGCCTTCTGGG TGAGTATCTGGTTCAGCCTGAGCATTTTCTTGAAAGCATAATTGCACTTGACTGTGTGGTGTGGTTTTGAGAACCTTTAC TTTGAGGAAATCGGAGTGCTTCAAGCAGGCATTAGCCGTGAACACATTAGCATGGAATAATGCTGTAGGGCGTTGGTTTT ATTTTGTTGGTTTTAGAATTATGGCAATGATTAATAGGGATAGTTGGGGGCATTCGTATTTAATTGTCAGAGGTGAAATT CTTGGATTTGTTAAAGACGGACATCTGCGAAAGCATTTGCCATGGATGTT	250
OTU_991	Amphidinium klebsii isolate CMSTAC018 18S ribosomal RNA gene, partial sequence	684	684	1	0	1	EU046335.1	>OTU_991 CAATAGCGTATATTAAAGCTGTTGCGGTTAAAAAGCTCGTAGTTGGATTTCTGTCAAGGACAACTGGTCCGCCCTCCGGG TGAGCACACAGCTTGGTCTTGGCATCTTGCTGGAACCTGTGCTGTGCTTGGCTGTATGGCACAGGGCTCAGCACTTTCAC TTTGAGGAAATTGGAGTGTTTCAAGCAGGCACATGCCTTTGGACACAGTAGCATGGAATAATTAGATTGGGCCTTTGCTC CATCTTGTCGGTTTATGGAGCTGAGGTGAGAATTAATGGGGATTGTTGGGGGCATCCGTATTTAGCCGTCAGAGGTGAAA TTCTTGGATCTGCTAAAGACGGACGACTGCGAAAGCGTTTGCCCAGGATG	19
OTU_257	Gyrodinium jinhaense strain GSBS1612 small subunit ribosomal RNA gene, partial sequence; 5.8S ribosomal RNA gene, complete sequence; and large subunit ribosomal RNA gene, partial sequence	684	684	1	0	1	MH665395.1	>OTU_257 CAATAGCGTATATTAAAGTTGTTGCGGTTAAAAAGCTCGTAGTTGGATTTCTGCTGAGAACGACCGGTCCGCCCTTTGGG TGTGTATCTGGCTCTTTCTTGGCATCTTCTTGGTGAACGTTGCTGCACTTGACTGTGTGGAGCGCTACCCAGGACTTTTA CTTTGAGGAAATTAGAGTGTTTCAAGCAGGCATACGCCTTGAATACATTAGCATGGAATAATAAGATAGGACCTCGGTTC TATTTTGTTGGTTTCTAGAGCTGAGGTAATGATTAATAGGGATAGTTGGGGGCATTCGTATTTAACTGTCAGAGGTGAAA TTCTTGGATTTGTTAAAGACGGACTACTGCGAAAGCATTTGCCAAGGATG	479
OTU_1298	Lingulodinium polyedrum gene for 18S rRNA, partial sequence, country: USA: California, San Pedro Harbor	656	656	1	0	0.9865	AB693196.1	>OTU_1298 CAATAGCGAATCTTAAAGTTGCTGCGGTTAAAAAGCTCGTAGTTGGACTTCTGCTTTAGATGGCCGGTCCGCCCTCTGGG TGAGCATCTGGCTTGTCTTGGGCATCTTCATGGGGAACGAAACTGCACTTGACTGTGTGGATCGGTAGCCATGATTTTAT TTTGAGGAAATCAGAGTGTTTCAAGCAAGCATGCGCCTTGAATACATTAGCATGGAATATTTTTATAGGGCCGTTGTTCT ATTTTGTTGGTTTCTAGAATAATGGTAATGGTTGACAGGGATAGTTGGGGGTATTTGTATTTAACTGTCAGAGGTGAAAT TCTTGGATTTGTTAAAGACACACTACTGCAAAAGCATTTGCCAAGGATGT	45
OTU_237	Prorocentrum triestinum isolate NY13S_196 small subunit ribosomal RNA gene, partial sequence	673	673	1	0	0.9946	KY980052.1	>OTU_237 CAATAGCGTATATTAAAGTTGTTGCGGTTAAAAAGCTCGTAGTTGGATTTCTGCCGAGGACGACCGGTCCGCCCACTGGG TGTGTATCTGGCTTGGCCTTGGCATCTTCTTGGAGAACGTGCTGCACTTGACTGTGTGGTACGGTATCCAGGACCTTTAC TTTGAGAAAATTAGAGTGTTCAAAGCAGGCCCACGCCTTGAATACATTAGCATGGAATAATAAGATAGGACCTCGGTTCT ATTTTGTTGGTTTCTAGAACTGAGGTAATGATTGATAGGGATAGTTGGGGGCATTCGTATTTAACTGTCAGAGGTGAAAT TCTTGGATTTGTTAAAGACGGACTACTGCGAAAGCATTTGCCAAGGATGT	417
OTU_860	Pellucidodinium psammophilum gene for 18S ribosomal RNA, partial sequence, isolate: Nosappu	656	656	1	0	0.9865	LC027032.1	>OTU_860 CAATAGCGTATATTAAAGTTGTTGCGGTTAAAAAGCTCGTAGTTGGATTTCTGCTGAGAACGATCGGTCCGCCCTCTGGG TGAGTATCTGGCTCGGTCTTGGCATCTTCTTGGGGAACGTTGCTGCACTTGACTGTGTGGCGCGGTATCCAGGACTTTTA CTTTGAGGAAATTAGAGTGTTTCAAGCAGGCGCACGCCTTGAATACGTTAGCATGGAATAATAAGATAGGACCTCGGTTC TATTTTGTTGGTTTCTAGAGCTGAGGTAATGATTAATAGGGATAGTTGGGGGCATTCGTATTTAATTGTCAGAGGTGAAA TTCTTGGATTTATTAAAGACGAACTACTGCGAAAGCATTTGCCAAGGATG	99
OTU_2803	Nusuttodinium aeruginosum genes for 18S rRNA, ITS1, 5.8S rRNA, ITS2, large subunit ribosomal RNA, partial and complete sequence	590	590	1	2e-164	0.9541	AB921311.1	>OTU_2803 CAATAGCGTATATTAAAGTTGTTGCAGTTATAAATCTCGTAGTTGGATTTCTGCTGAGAACGATTGGTCCGCCCTCTGGG TGAGTATCTGGCTCGGTCTTGGCATCTTCTTGGGGAACGTTGCTGCACTTGACTACGTGGCGTGGTATCCAGGACTTTCA CTTTGAGAAAATTAGAGTGTTTCAAGCAGGCGCACGCCTTGAATACGTTAGCATGGAATAATAAGATAGGACCTCGGTTC TATGTTGTTGGGTTCTAGAGCTGAGATAATGATTAATAGGGATAGTTGGGGGCATTCGAATTTAATTGTCAGAGGTGAAA TCCTTGGATTTATTAAAGACGGACTATTGCGAAAGCATTTGCCAAGGATG	3
OTU_1756	Alexandrium ostenfeldii JS9 gene for 18S ribosomal RNA, partial sequence	667	667	1	0	0.9919	LC433644.1	>OTU_1756 CAATAGCGTATATTAAAGTTGTTGCGGTTAAAAAGCTCGTAATTGGATTTCTGCTTAGGGTGGCTGGTCCGCCCTCTGGG TGAGTATCTGGCACAGCCTGAGCATTCTTCTTGAAAGCACAACTGCACTTGACTGTGTGGTGTGGTATTGAGAACCTTGA CTTTGAGGAAATCAGAGTGTTTCAAGCAGGCGTTTGCCTTGAATACATTAGCATGGAATAATATTATAGGGCCTTGGTTC TATTTTGTTGGTCTCTAGAACTGAGGTAATGATTAATAGGGATAGTTGGGGGCATTCGTATTTAATTGTCAGAGGTGAAA TTCTTGGATTTGTTAAAGACGGACTACTGCGAAAGCATTTGCCAAGGATG	203
OTU_19	Alexandrium pohangense genomic DNA sequence contains 18S rRNA gene, ITS1, 5.8S rRNA gene, ITS2 and 28S rRNA gene, strain APPH1409, isolate#1	673	673	1	0	0.9946	LN811348.1	>OTU_19 CAATAGCGTATATTAAAGTTGTTGCGGTTAAAAAGCTCGTAGTTGGATTTCTGCTGAGGGTGGCTGGTCCGCCCTCTGGG TGAGTATCTGGCACAGCCTGAGCATTTTCTTGAAAGCACAATTGCACTTGACTGTGTGGTGTGGTGTTGAGAACATTTAC TTTGAGGAAATCAGCGTGTTTCAAGCAGGCAGCTGCCTTGAATACATTAGCATGGAATAATATTATAAGGCCTTGGTTTT ATTTTGTTGGTTTCTAATATTAAGGCAATGATTAATAGGGATGGTTGGGGGCATTCGCATTTAATTGTCAGAGGTGAAAT TCTTGGATTTGTTAAAGACGGACTACTGCGAAAGCATTTGCCAAGGATGT	14801
OTU_597	Gonyaulax spinifera genomic DNA containing 18S rRNA gene, ITS1, 5.8S rRNA gene, ITS2, 28S rRNA gene, culture collection CCAP 1118/2	673	673	1	0	0.9946	FR865625.1	>OTU_597 CAATAGCGTATATTAAAGTTGTTGCGGTTAAAAAGCTCGTAGTTGGAATTCTGCTGAGGACAACTGGTCCGCCCTCTGGG TGAGTATCTGGTCTGGCCTTGGCATCTTCTTGGGTAACACAGTTGCACTTGATTGTGTGGTGTGGAACTCAAGGCTTTTA CTTTGAGGAAATCAGAGTGCTTCCAGCAGGCTACCGCCTTGAATACATTAGCATGGAATAATAACATAAGGCTTTGGTTT TATTTTGTTGGTTTTTAGAATTGGAGTAATGATTAATAGGGATAGTTGGGGGCATTTGTATTTAACTGTCAGAGGTGAAA TTCTTGGATTTGTTAAAGACAAACTACTGCGAAAGCATTTGCCAAGGATG	194
